# Supplementary material for: The LORF5 Gene Is Non-essential for Replication but Important for Duck Plague Virus Cell-to-Cell Spread Efficiently in Host Cells
Source: Front Microbiol. 2021 Dec 2;12:744408. doi: 10.3389/fmicb.2021.744408 (PMC8674210; doi:10.3389/fmicb.2021.744408)
Supplement: Supplementary file 1 [file Table_1.xlsx]

## Sheet: Sheet1
Figure 3. Virus growth curve data (TCID50). The effect of LORF5 gene knockout on virus proliferation in vitro. (3 biological replicates in each group. T-test is used for significant differences between groups. T-test is done using GraphPad Prism 8.)		Supernatant Value
	Figure 3A		CHv-BAC-△LORF5			CHv-BAC-R△LORF5			CHv-BAC
		12h	0	0	0	0	0	0	0	0	0
		24h	1	1	0	1	1.2	1.47	1.67	1.71	1.71
		48h	4.29	4.59	4.23	4.8	4.9	5	5.25	5.5	5.41
		72h	4.67	5.29	4.9	5.41	5.23	5.5	5.8	5.67	5.67
		96h	4.67	4.67	5.29	5.29	5.43	5.67	5.67	6.29	5.5
	Figure 3B	Cell Value
			CHv-BAC-△LORF5			CHv-BAC-R△LORF5			CHv-BAC
		12h	0	0	0	0	0	0	0	0	1
		24h	1.5	1.29	1.29	1.5	2	2	2	2.2	2.2
		48h	4.57	4.5	4.39	4.89	5	4.91	5.42	5.2	5.25
		72h	4.23	4.2	4.41	4.62	4.73	4.89	4.9	4.9	5.29
		96h	3.8	4	4.2	4.41	4.63	4.73	4.9	4.8	5.12
Figure 4.The data of virus inhalation, invasion and viral genome replication. Explore whether the loss of the LORF5 gene affects the entry of the virus into the cell and replication. (2 or 3 biological replicates in each group. T-test is used for significant differences between groups. T-test is done using GraphPad Prism 8.)		The number of virus plaques
	Figure 4A	CHv-BAC-△LORF5		CHv-BAC-R△LORF5		CHv-BAC
		122	118	127	125	111	123
	Figure 4C	CHv-BAC-△LORF5		CHv-BAC-R△LORF5		CHv-BAC
		85	95	92	96	88	94
		B value
		CHv-BAC-△LORF5			CHv-BAC-R△LORF5			CHv-BAC
	Cq value	22.1328	21.8609	21.6021	22.5828	22.275	22.3441	23.9847	24.2241	24.2975
		D value
		CHv-BAC-△LORF5			CHv-BAC-R△LORF5			CHv-BAC
	Cq value	25.132	25.0293	25.1132	25.491	25.4798	25.4589	25.262	25.0216	25.3474
		The number of virus copies（Final results of B and D）
	Figure 4B	CHv-BAC-△LORF5			CHv-BAC-R△LORF5			CHv-BAC
		7.26353	7.34789	7.42822	7.12384	7.21937	7.19794	6.68876	6.61446	6.59165
	Figure 4D	CHv-BAC-△LORF5			CHv-BAC-R△LORF5			CHv-BAC
		6.33266	6.36454	6.3385	6.22473	6.23119	6.22123	6.29232	6.36694	6.26581
		There are 3 biological replicates in each group. The data is represented as 1*10^n (lg). Significant differences between groups are evaluated by T test, which is done using GraphPad Prism 8.
		E Value
		Cq	CHv-BAC-△LORF5			CHv-BAC-R△LORF5			CHv-BAC
	Cq value	6h	20.25	20.64	19.92	18.26	18.3	18.84	20.31	20.23	20.46
		8h	19.18	19.36	19.22	18.18	18.03	18.03	20.14	20.87	20.45
		10h	19.01	19.29	19.32	17.87	18.04	18.28	19.4	19.39	19.55
		12h	18.71	18.73	18.88	18.21	18.18	18.49	18.89	19.13	19.22
		14h	18.26	18.4	18.24	17.12	17.06	17.16	18.02	18.24	18.2
		△LORF5 and CHv-BAC viruses used 100 μL virus to extract DNA to obtain 40 μL DNA template, while R△LORF5 used 200 μL virus
		The number of virus copies（Final results of E）
	Figure 4E	hpi	CHv-BAC-△LORF5			CHv-BAC-R△LORF5			CHv-BAC
		6h	7.84927	7.72754	7.94968	8.16406	8.15147	7.98363	7.82884	7.85461	7.78415
		8h	8.18103	8.12444	8.16601	8.18956	8.23553	8.2347	7.98311	7.74618	7.88475
		10h	8.23179	8.14594	8.13784	8.28439	8.23286	8.15857	8.1117	8.11443	8.06382
		12h	8.32503	8.31822	8.27249	8.18088	8.19066	8.09428	8.27117	8.19544	8.16624
		14h	8.46546	8.42305	8.47089	8.5189	8.53596	8.50688	8.53904	8.47135	8.48321
		There are 3 biological replicates in each group. The data is represented as 1*10^n (lg). Significant differences between groups are evaluated by T test, which is done using GraphPad Prism 8.
Figure 5 Virus assembly and release data (TCID50). To detect whether LORF5 is related to the assembly and release of the virus to the outside of the cell.(T-test is used for significant differences between groups. T-test is done using GraphPad Prism 8.)		B Value
		hpi	CHv-BAC-△LORF5	CHv-BAC-R△LORF5	CHv-BAC
		30	2.9	3	2.8
		60	2.8	2.8	3
		90	2.8	2.8	2.9
		120	3	3	3.1
		C Value
		hpi	CHv-BAC-△LORF5	CHv-BAC-R△LORF5	CHv-BAC
		30	3.8	4	3.8
		60	4	4.1	4.1
		90	4	4.29	4.2
		120	4.1	4.33	4.29
		The data is repeated for 3 times, and the average is taken
Figure 6. Experimental data of plaques. Detect the effect of LORF5 gene deletion on the efficiency of virus transmission from cell to cell. (Each group counted 33 virus plaques. Significant differences between groups were assessed by the T test. The T test was done using GraphPad Prism 8)		B and C Value (Diameter: mm)
		CHv-BAC	CHv-BAC-R△LORF5	CHv-BAC-△LORF5
		56	75	46
		41	63	42
		46	46	50
		50	48	34
		50	36	51
		42	53	42
		56	48	47
		44	46	38
		50	69.2	48
		52	58	40
		47.4	56	51.1
		56	68	53
		48	54	40
		72	42	38
		56	44	38
		56	56	41
		53	48	56
		64	53	39
		72	42	37.2
		44	50	36
		43	38	36
		70	40	32
		66	58	50.3
		52	48	62
		56	52	37
		46	58	41
		44	38	41
		46	56	40
		80	57	40
		50	39	38
		48	40	57
		44	48	34
		52	46	56
