# Supplementary material for: The LORF5 Gene Is Non-essential for Replication but Important for Duck Plague Virus Cell-to-Cell Spread Efficiently in Host Cells
Source: Front Microbiol. 2021 Dec 2;12:744408. doi: 10.3389/fmicb.2021.744408 (PMC8674210; doi:10.3389/fmicb.2021.744408)
Supplement: Supplementary file 2 [file Table_2.xlsx]

## Sheet: Sheet1
		Supplementary test raw data
Figure 4E Value	The effect of LORF5 knockout on viral genome replication	Cq value	hpi	CHv-BAC-△LORF5			CHv-BAC-R△LORF5			CHv-BAC
			6h	20.18	20.21	20.37	20.7	20.54	20.23	20.31	20.23	20.46
			8h	19.51	19.57	19.65	19.71	19.92	19.62	20.14	20.45	19.87
			10h	19.48	19.24	19.48	19.45	19.62	19.85	19.4	19.39	19.55
			12h	19.03	19.05	19.05	19.28	19.58	19.48	18.89	19.13	19.22
			14h	18.48	18.61	18.42	18.97	18.45	18.2	18.24	18.2	18.62
		Virus copies	The number of virus copies（Final results）
			hpi	CHv-BAC-△LORF5			CHv-BAC-R△LORF5			CHv-BAC
			6h	7.86754	7.85822	7.80857	7.70615	7.7558	7.85202	7.82719	7.85202	7.78063
			8h	8.07548	8.05686	8.03203	8.01341	7.94823	8.04134	7.87995	7.78374	7.96375
			10h	8.08479	8.15928	8.08479	8.0941	8.04134	7.96996	8.10962	8.11273	8.06307
			12h	8.22446	8.21825	8.21825	8.14687	8.05376	8.08479	8.26791	8.19342	8.16549
			14h	8.39516	8.35481	8.41378	8.24308	8.40447	8.48206	8.46965	8.48206	8.35171
Figure 2C Value		Cq value		CHv-BAC-△LORF5			CHv-BAC-R△LORF5			CHv-BAC			Mock
			LORF5	34.3787	34.548	34.3429	17.0735	17.3823	17.3858	16.908	17.2333	17.2686	N/A	36.7819	N/A
			UL55	22.0931	22.241	22.0134	22.3146	22.502	22.4829	21.22	21.3919	23.0091	N/A	N/A	N/A
			LORF4	15.236	15.0926	15.1418	15.3726	15.9284	15.9291	15.7379	16.1046	16.0535	N/A	N/A	N/A
			β-catin	16.218	16.0795	16.4531	16.0612	16.452	16.214	15.782	15.6141	16.0469	16.6644	16.4268	16.8432
		Transcription level (Lg)	Gene transcription level（Final results）
				CHv-BAC-△LORF5			CHv-BAC-R△LORF5			CHv-BAC
			LORF5	0.465117	0.372464	0.546666	5.9273	5.95199	5.87928	5.89308	5.7446	5.86425
			UL55	4.46345	4.37724	4.55822	4.34959	4.41081	4.34489	4.59506	4.49271	4.13619
			LORF4	6.52764	6.51431	6.5573	6.27203	6.38966	6.31781	6.24531	6.08436	6.23005
Figure 6A and B Value The effect of LORF5 on virus cell-to-cell transmission .		(Size of plaque area: diameter/mm)
	CHv-BAC-△LORF5	59	53	42	44	62	52	55.2	44	73	30	59	55	43
		67	69	59	40	52	49.1	44	71	40	72	46	70.7	38
		56	56	57	38	37	62	43	66	52	51	67	65	45
		61	45	72	54	38	49	66	66	29	40	62	60	52
		62	52	55	46	52	41.1	48	57	50	74	45	53
		72	44	46	61	39	50	60	67	48	32	72	74
		50	56	46	52.9	54	70	54	40	62	62	58	49
		67	64	63	42	51	74	45	62	47	48	66	55
		43	41	50	65	44	62	41	45	46	70	52	51
	CHv-BAC-R△LORF5	68	66	46	63	87.1	70	66	69	100	82	51	53	77
		66	68	68	52	51.1	71	47	78	59	79	54	52	42
		77	84	62.4	49	70	62	94	80	78	76	43	72	69
		54.3	70	89	50	72	53	80	88	61	56	74	91
		60	73	62	45	61	64	98	52	82	48	64	62
		56	65	66	52	50	70	66	87	62	52	36	66
		89.1	55.1	81	70	67	44.6	80	79	63	50	59	63
		69.1	66	75	71	73	51	48	83	74	57	34	43
		94	81	54	92	70	57	37	56	80	71	52	62
	CHv-BAC	72	70	84	57.1	60	76	46	82	86	67	54	53
		70	66	68	70	71.7	96	40	46	62	67	49	65
		74	63.1	57.1	82	50	64	94	55	71	44	62	57
		85	54	70	70.9	76	52	62	63	75	72	62	76
		60	72	47.1	46	70	92	87	62	89	65	42	64
		74	94	65	57	74	76	92	80	70	64	48	46
		59	94	54.3	54	50	64	75	88	77	55	74	55
		78	53	66.7	52	86	42	82	61	106	63	55
		43	84	67.1	52	86	72	60	103	89	51	74
Figure 6C and D Value The effect of LORF5 on virus cell-to-cell transmission .	CHv-BAC-△LORF5	0.8	1	0.8	1.2	0.6	0.5	1	0.5
		1	0.9	0.7	0.75	0.9	0.7	0.9	0.9
		1.2	0.7	0.8	1	1.2	0.8	0.6	1.2
	CHv-BAC-R△LORF5	1	1	1.1	1.1	1.6	1	1.1	0.9
		1.2	1	1.3	0.7	1.2	1.4	0.7	1
		1.3	0.8	1.3	1.2	0.9	1.2	1.1	1.2
		1.3	1.3	1.2	1	0.8	0.7
	CHv-BAC	1.2	0.9	1.3	1.2	0.7	1.1	1.4	1.7	1.2
		1.5	0.8	1.1	0.7	1.25	0.6	1.2	0.8	0.7
		1.3	1.1	1.2	1.2	1	0.9	1	1.3	1.1
								5.1
